# Supplementary material for: Physiological and Molecular Responses of Underutilized Genotype AHK-200 of Vegetable Melon (Cucumis melo var. melo) Against Drought Stress: Gas Exchange, Antioxidant Activity, and Gene Expression
Source: Metabolites. 2025 May 28;15(6):359. doi: 10.3390/metabo15060359 (PMC12195343; doi:10.3390/metabo15060359)
Supplement: Supplementary file 1 [file metabolites-15-00359-s001.zip]

Archive with 1 entries (1 files):
- metabolites-3608510-supplementary.pdf
